# Supplementary material for: Allosteric modulation of proton binding confers Cl- activation and glutamate selectivity to vesicular glutamate transporters
Source: PLoS Comput Biol. 2025 Jun 26;21(6):e1013214. doi: 10.1371/journal.pcbi.1013214 (PMC12240346; doi:10.1371/journal.pcbi.1013214)
Supplement: S1 Table — Binding steps and bound ions are shown in red for protons and green for Cl-. Unprotonated channel opening is limited to a rate constant of 1.00 s-1. (XLSX) [file pcbi.1013214.s016.xlsx]

## Sheet: Sheet1
Modeled WT VGLUT1PM Cl- current rate constant, z, and d amplitudes
Transition type	Rate constant	Reverse rate constant	z (e)	d
closed (apo), protonation 1	2.26×108 s-1	9.26×105 s-1	0.5134	0.9922
closed H, protonation 2	8.62×108 s-1	7.48×102 s-1	-0.8101	0.1373
open, protonation 1	4.95×109 s-1	7.19×103 s-1	-0.145	0.0122
open H, protonation 2	7.97×108 s-1	3.11×103 s-1	0.8802	0.4811
closed Cl, protonation 1	1.51×109 s-1	5.85×104 s-1	0.9119	0.7206
closed ClH, protonation 2	4.87×109 s-1	2.88×103 s-1	-0.7656	0.7472
open Cl, protonation 1	4.83×109 s-1	3.54×104 s-1	0.0394	0.999
open ClH, protonation 2	1.69×108 s-1	5.93 s-1	0.3075	0.9646
apo, opening	1.00 s-1	1.32×103 s-1	-0.3278	0.1912
H, opening	1.37×102 s-1	6.38×101 s-1	-0.9862	0.9736
H2, opening	2.12×103 s-1	4.46×103 s-1	0.7041	0.7684
Cl, opening	1.00 s-1	1.17×10-3 s-1	-0.113	0.3306
ClH, opening	4.12×102 s-1	9.11×10-2 s-1	-0.9856	0.9269
ClH2, opening	4.16×101 s-1	5.48×10-4 s-1	0.0876	0.9991
apo, Cl- binding	4.98×109 s-1	6.29×107 s-1	-0.4133	0.0119
closed H, Cl- binding	1.38×104 s-1	1.65 s-1	-0.0147	0.0347
closed H2, Cl- binding	8.88×107 s-1	7.21×103 s-1	0.0297	0.6099
open, Cl- binding	3.69×109 s-1	2.54×109 s-1	-0.1226	0.5012
open H, Cl- binding	3.31×108 s-1	1.15×109 s-1	0.0618	0.0917
open H2, Cl- binding	4.17×109 s-1	1.31×108 s-1	-0.5109	0.0144
