# Supplementary material for: Allosteric modulation of proton binding confers Cl- activation and glutamate selectivity to vesicular glutamate transporters
Source: PLoS Comput Biol. 2025 Jun 26;21(6):e1013214. doi: 10.1371/journal.pcbi.1013214 (PMC12240346; doi:10.1371/journal.pcbi.1013214)
Supplement: S2 Table — Binding steps and bound ions are shown in red for protons and green for Cl-. Unprotonated channel opening is limited to a rate constant of 1.00 s-1. (XLSX) [file pcbi.1013214.s017.xlsx]

## Sheet: Sheet1
Modeled H120A VGLUT1PM Cl- current rate constant, z, and d amplitudes
Transition type	Rate constant	Reverse rate constant	z (e)	d
closed (apo), protonation 1	7.32×108 s-1	7.88×104 s-1	0.1686	0.5009
closed H, protonation 2	1.29×109 s-1	1.18×102 s-1	0.0086	0.1624
open, protonation 1	2.95×109 s-1	3.50×103 s-1	-0.2266	0.8712
open H, protonation 2	2.39×108 s-1	1.25×103 s-1	0.9583	0.9993
closed Cl, protonation 1	4.99×109 s-1	6.59×105 s-1	0.356	0.6793
closed ClH, protonation 2	4.98×109 s-1	2.43×103 s-1	-0.2697	0.8423
open Cl, protonation 1	1.27×108 s-1	2.59×103 s-1	0.7151	0.4965
open ClH, protonation 2	4.70×108 s-1	1.20×101 s-1	-0.0967	0.8788
apo, opening	9.36×10-1 s-1	1.74×102 s-1	-0.0694	0.9343
H, opening	5.29×101 s-1	1.08×102 s-1	-0.4647	0.1494
H2, opening	3.61×101 s-1	4.21×103 s-1	0.485	0.6315
Cl, opening	1.18×10-1 s-1	8.80×10-1 s-1	-0.8295	0.3306
ClH, opening	8.40×102 s-1	9.72×102 s-1	-0.4704	0.2274
ClH2, opening	1.73×101 s-1	1.05 s-1	-0.2975	0.9991
apo, Cl- binding	2.98×109 s-1	3.38×109 s-1	-0.5598	0.319
closed H, Cl- binding	1.74×104 s-1	2.42×104 s-1	-0.3725	0.4418
closed H2, Cl- binding	6.62×108 s-1	4.90×109 s-1	-0.6507	0.3362
open, Cl- binding	2.91×108 s-1	7.21×108 s-1	-0.2906	0.6533
open H, Cl- binding	1.07×108 s-1	4.56×109 s-1	0.6512	0.477
open H2, Cl- binding	4.78×103 s-1	9.95×102 s-1	-0.4039	0.0144
