# Supplementary material for: Allosteric modulation of proton binding confers Cl- activation and glutamate selectivity to vesicular glutamate transporters
Source: PLoS Comput Biol. 2025 Jun 26;21(6):e1013214. doi: 10.1371/journal.pcbi.1013214 (PMC12240346; doi:10.1371/journal.pcbi.1013214)
Supplement: S3 Table — Binding steps and bound ions are shown in red for protons, green for Cl-, blue for glutamate, and yellow for aspartate. States that are inward-facing are labeled with i and outward-facing ones with o. The doubly protonated transition between inward and outward transporter conformations is limited to 1.00 s-1 when glutamate is bound. (XLSX) [file pcbi.1013214.s018.xlsx]

## Sheet: Sheet1
Rate constant, z, and d amplitudes of the WT VGLUT1PM active transport model
Transition type	Rate constant	Reverse rate constant	z (e)	d
ᵢ, protonation 1	1.10×109 s-1	1.00×103 s-1	-0.1542	0.851
ᵢH, protonation 2	2.94×108 s-1	1.64×107 s-1	-0.9968	5×10-8
ᵢH2, transition to ₒ	7.53×103 s-1	8.76×103 s-1	-0.57	0.706
ₒH, protonation 2	1.47×108 s-1	1.00×103 s-1	-0.9236	0.1722
ₒ, protonation 1	1.49×108 s-1	1.00×103 s-1	-0.9649	0.9931
ᵢCl, protonation 1	1.39×109 s-1	3.67×108 s-1	0.0226	0.743
ᵢClH, protonation 2	8.58×108 s-1	1.00×103 s-1	-0.5163	0.9987
ᵢClH2, transition to ₒ	3.21×103 s-1	9.93×103 s-1	-0.8287	0.986
ₒClH, protonation 2	3.72×108 s-1	1.00×103 s-1	-0.9631	0.2655
ₒCl, protonation 1	9.49×108 s-1	1.00×103 s-1	-0.8142	0.0105
ₒH2, Cl- binding	1.00×103 s-1	6.38 s-1	-0.2256	0.1031
ₒH, Cl- binding	6.20×105 s-1	1.00×104 s-1	-0.1861	0.0317
ₒ, Cl- binding	4.34×108 s-1	4.46×107 s-1	-0.3368	0.0062
ᵢH2, Glut- binding	1.00×103 s-1	6.88×107 s-1	-0.9959	0.9986
ᵢHG, protonation 2	2.85×109 s-1	3.84×108 s-1	-0.3117	0.5904
ᵢHG, transition to ₒ	7.16×102 s-1	6.50 s-1	-0.7275	0.0002
ₒHG, protonation 2	4.41×109 s-1	3.49×107 s-1	-0.8462	0.815
ₒH2, Glut- binding	1.40×108 s-1	4.41×109 s-1	0.312	0.0031
ᵢClH2, Glut- binding	3.92×107 s-1	4.38×109 s-1	-0.3548	0.0365
ᵢClHG, protonation 2	1.32×109 s-1	5.72×107 s-1	0.3283	0.3824
ᵢClHG, transition to ₒ	1.55×103 s-1	9.92×102 s-1	-0.1965	0.3414
ₒClHG, protonation 2	4.97×109 s-1	1.98×106 s-1	-0.9578	0.8616
ₒClH2, Glut- binding	3.17×109 s-1	6.77×108 s-1	0.9912	0.9907
ₒHG, Cl- binding	3.75×107 s-1	3.21×104 s-1	0.5653	0.2922
ₒH2G, Cl- binding	5.00×109 s-1	2.16×105 s-1	0.4536	0.0003
ᵢH2G, transition to ₒ	3.27×10-1 s-1	1.74×10-4 s-1	-0.2621	0.1697
ᵢClH2G, transition to ₒ	8.07×10-1 s-1	4.75×10-3 s-1	-0.4827	0.1859
ᵢH2, Asp- binding	6.01×105 s-1	8.49×105 s-1	-0.0518	0.1549
ᵢHA, protonation 2	5.54×108 s-1	1.99×108 s-1	-0.3738	0.0692
ᵢHA, transition to ₒ	1.97×102 s-1	3.04×102 s-1	-0.9498	0.2251
ₒHA, protonation 2	4.93×109 s-1	1.14×109 s-1	-0.9422	0.1306
ₒH2, Asp- binding	3.09×109 s-1	3.75×109 s-1	1	0.9951
ᵢClH2, Asp- binding	1.84×107 s-1	1.00×103 s-1	-0.5723	0.6742
ᵢClHA, protonation 2	3.98×109 s-1	1.00×103 s-1	0.5408	0.9997
ᵢClHA, transition to ₒ	1.82×101 s-1	2.37×10-1 s-1	-0.4913	0.9779
ₒClHA, protonation 2	1.00×108 s-1	1.00×103 s-1	-0.4346	4×10-5
ₒClH2, Asp- binding	1.10×108 s-1	1.00×103 s-1	0.7896	0.5335
ₒHA, Cl- binding	1.00×103 s-1	1.11 s-1	-0.9436	0.8707
ₒH2A, Cl- binding	8.67×108 s-1	4.16×101 s-1	-0.436	0.9674
ᵢH2A, transition to ₒ	2.20×102 s-1	2.19×102 s-1	-0.5182	0.0049
ᵢClH2A, transition to ₒ	6.38×103 s-1	3.31×103 s-1	-0.4668	0.8902
